# Supplementary material for: Effect of the Age-Adjusted Charlson Comorbidity Index on the Survival of Esophageal Squamous Cell Carcinoma Patients after Radical Esophagectomy
Source: J Clin Med. 2022 Nov 14;11(22):6737. doi: 10.3390/jcm11226737 (PMC9696569; doi:10.3390/jcm11226737)
Supplement: Supplementary file 1 [file jcm-11-06737-s001.zip]

Archive with 1 entries (1 files):
- jcm-1995421-supplementary.pdf
